# Supplementary material for: Chemical Characterization and Anti-HIV-1 Activity Assessment of Iridoids and Flavonols from Scrophularia trifoliata
Source: Molecules. 2021 Aug 6;26(16):4777. doi: 10.3390/molecules26164777 (PMC8398805; doi:10.3390/molecules26164777)
Supplement: Supplementary file 1 [file molecules-26-04777-s001.zip]

Archive with 1 entries (1 files):
- molecules-1322673-supplementary.pdf
